# Supplementary material for: Detection of the ORF1 Gene Is an Indicator of the Possible Isolation of Severe Acute Respiratory Syndrome Coronavirus 2
Source: Pathogens. 2022 Feb 27;11(3):302. doi: 10.3390/pathogens11030302 (PMC8953321; doi:10.3390/pathogens11030302)
Supplement: Supplementary file 1 [file pathogens-11-00302-s001.zip]

Archive with 1 entries (1 files):
- pathogens-1589094-supplementary.pdf
